# Supplementary material for: Identification of priority shorebird conservation areas in the Caribbean
Source: PeerJ. 2020 Sep 8;8:e9831. doi: 10.7717/peerj.9831 (PMC7485488; doi:10.7717/peerj.9831)
Supplement: Supplemental Information 2 — This list of sites includes those from Table S1, the max counts from unique sites in Tables 1-3, and information on the two Caribbean WHSRN sites. [file peerj-08-9831-s002.xlsx]

## Sheet: Aggregated List of Sites
Country /Territory	Site or IBA name (Island)	Source	IBA code	Shorebird species	Species estimate (max count)	Year of estimate	If source = BirdLife Int'l: Most recent IBA criteria assessment	Species concurrence with Cañizares & Reed 2020
The Bahamas	Cherokee Sound (Abaco)	Cañizares & Reed		Piping Plover	47	2019
The Bahamas	Driggs Hill to Mars Bay (South Andros)	BirdLife International	BS012	Piping Plover	38	2006	2013
The Bahamas	Freeport Aggregate (Grand Bahama)	Cañizares & Reed		Piping Plover	60	2019
The Bahamas	Grand Bahama Southern Shore (Grand Bahama)	BirdLife International	BS003	Piping Plover	70	2006	2007
The Bahamas	Island Homes Beach (Abaco)	Cañizares & Reed		Piping Plover	50	2015
The Bahamas	Joulter Cays (North Andros)	BirdLife International	BS041	Piping Plover	326	2012	2012	yes
The Bahamas	Joulter Cays (North Andros)	Cañizares & Reed		Short-billed Dowitcher	955	2015
The Bahamas	Kamalamae Cay (North Andros)	Cañizares & Reed		Piping Plover	71	2016
The Bahamas	Kemp Cay to Pigeon Cay (Berry Islands)	BirdLife International	BS042	Piping Plover	255	2011	2012	yes
The Bahamas	Kemp's Cay Flats (Berry Islands)	Cañizares & Reed		Piping Plover	84	2016
The Bahamas	Moriah Harbour Cay (Exuma)	Cañizares & Reed		Piping Plover	77	2016
The Bahamas	South Beach Tidal Flats (New Providence)	BirdLife International	BS015	Piping Plover	<50	2006	2007
The Bahamas	Stafford Creek to Andros Town (Central Andros)	BirdLife International	BS009	Piping Plover	85	2006	2013
The Bahamas	Young Sound (North Andros)	Cañizares & Reed		Piping Plover	76	2016
Barbados	St. Lucy Shooting Swamps	BirdLife International	BB002	American Golden-Plover	4,050-9,000	1991	2007
Barbados	St. Lucy Shooting Swamps	BirdLife International	BB002	Pectoral Sandpiper	6,600	1991	2007
Barbados	St. Lucy Shooting Swamps	BirdLife International	BB002	Greater Yellowlegs	2550	1991	2007
Barbados	St. Lucy Shooting Swamps	BirdLife International	BB002	Lesser Yellowlegs	13200	1991	2007
Barbados	St. Lucy Shooting Swamps	BirdLife International	BB002	Waterbirds Congregation	20000	2007	2007
Barbados	St. Philip Shooting Swamps	BirdLife International	BB006	American Golden-Plover	4,050-9,000	1991	2007
Barbados	St. Philip Shooting Swamps	BirdLife International	BB006	Pectoral Sandpiper	6,600	1991	2007
Barbados	St. Philip Shooting Swamps	BirdLife International	BB006	Greater Yellowlegs	2550	1991	2007
Barbados	St. Philip Shooting Swamps	BirdLife International	BB006	Lesser Yellowlegs	13200	1991	2007
Barbados	St. Philip Shooting Swamps	BirdLife International	BB006	Waterbirds Congregation	20000	2007	2007
Bonaire	Bopec/Gotomeer	Cañizares & Reed		Snowy Plover	29	2015
Bonaire	Cargill Salt Ponds	WHSRN	AN014	Shorebirds Congregation	20,000 birds/year	2018
Bonaire	Cargill Salt Ponds	WHSRN	AN014	Short-billed Dowitcher	at least 1%	2018
Bonaire	Cargill Salt Ponds	WHSRN	AN014	Red Knot	at least 1%	2018
Bonaire	Harbour Village	Cañizares & Reed		Wilson's Plover (cinnamonius)	275	2013
Bonaire	Salina Matijs	Cañizares & Reed	AN009	Snowy Plover	41	2019
Cuba	Cayería Centro - Oriental de Villa Clara	BirdLife International	CU008	Piping Plover	unreported	2004	2008
Cuba	Cayo Coco	Cañizares & Reed	CU012	Black-necked Stilt	3500	2018
Cuba	Cayo Guillermo	Cañizares & Reed		Short-billed Dowitcher	5000	2018
Cuba	Cayos Romano - Cruz - Megano Grande	BirdLife International		Piping Plover	98	1996-2006	2008
Cuba	Delta del Cauto	BirdLife International	CU020	Least Sandpiper	10000	2006	2008
Cuba	Delta del Cauto	BirdLife International	CU020	Short-billed Dowitcher	3000	2006	2008
Cuba	Delta del Cauto	BirdLife International	CU020	Lesser Yellowlegs	5000	2006	2008
Cuba	Delta del Cauto	BirdLife International	CU020	Waterbirds Congregation	50,000-99,999	2006	2008
Cuba	Gran Humedal del Norte de Ciego de Ávila	BirdLife International	CU012	Piping Plover	32	2006	2008
Cuba	Gran Humedal del Norte de Ciego de Ávila	Cañizares & Reed	CU012	Black-necked Stilt	3500	2018
Cuba	Humedal Sur de Pinar del Río	BirdLife International	CU003	Short-billed Dowitcher	10000	2007	2008	yes, though highest estimate is 14,517 (2014)
Cuba	Humedal Sur de Pinar del Río	BirdLife International	CU003	Waterbirds Congregation	50,000-99,999	2007	2008
Cuba	Humedal Sur de Pinar del Río	Cañizares & Reed	CU003	Black-bellied Plover	1205	2012
Cuba	Humedal Sur de Pinar del Río	Cañizares & Reed	CU003	Wilson’s Plover	150	2013
Cuba	Humedal Sur de Pinar del Río	Cañizares & Reed	CU003	Snowy Plover	33	2014
Cuba	Humedal Sur de Pinar del Río	Cañizares & Reed	CU003	Shorebirds Congregation	17630	2014
Cuba	Humedal Sur de Sancti Spiritus	BirdLife International	CU009	Least Sandpiper	10000	2007	2008
Cuba	Humedal Sur de Sancti Spiritus	BirdLife International	CU009	Short-billed Dowitcher	5000	2007	2008
Cuba	Humedal Sur de Sancti Spiritus	BirdLife International	CU009	Lesser Yellowlegs	5000	2007	2008
Cuba	Humedal Sur de Sancti Spiritus	BirdLife International	CU009	Waterbirds Congregation	100,000-499,999	2007	2008
Cuba	Laguna de la Jaiba	Cañizares & Reed	CU008	Black-bellied Plover	2800	2019
Cuba	Las Salinas, Zapata Swamp	Cañizares & Reed	CU006	Short-billed Dowitcher	759	2012
Cuba	Punta Hicacos, Veradero	Cañizares & Reed		Short-billed Dowitcher	750	2012
Cuba	Salinas de Bido	Cañizares & Reed		Snowy Plover	21	2015
Dominican Republic	Monte Cristi	Cañizares & Reed		Black-necked Stilt	5480	2013
Dominican Republic	Monte Cristi	Cañizares & Reed		Snowy Plover	22	2016
Dominican Republic	Monte Cristi	Cañizares & Reed		Shorebirds Congregation	17,151 on 3-day survey	2013
Haiti	Fort Liberte Bay	Cañizares & Reed		Snowy Plover	40	2015
Puerto Rico	Bosque de Aguirre	Cañizares & Reed		Black-necked Stilt	2000	2011
Puerto Rico	Cabo Rojo Salt Flats	Cañizares & Reed	PR008	Black-necked Stilt	2425	2016
Puerto Rico	Cabo Rojo Salt Flats	WHSRN	PR008	Snowy Plover	80	2010		yes
Puerto Rico	Cabo Rojo Salt Flats	WHSRN	PR008	Wilson's Plover	151	2010
Puerto Rico	Cabo Rojo Salt Flats	Cañizares & Reed	PR008	Black-necked Stilt	2425	2016
Puerto Rico	Humedal Sur de Pinar del Río	Cañizares & Reed	CU003	Wilson's Plover (wilsonia)	150	2013
Puerto Rico	Jobos Bay	BirdLife International	PR013	Wilson’s Plover	93	1985-1986	2007
Puerto Rico	Piñones	Cañizares & Reed		Snowy Plover	30	2017
Puerto Rico	Reserva Natural Las Cucharas	Cañizares & Reed		Snowy Plover	20	2019
Puerto Rico	Suroeste (includes Cabo Rojo)	BirdLife International	PR008	Wilson’s Plover	294	1991	2007
Puerto Rico	Suroeste (includes Cabo Rojo)	BirdLife International	PR008	Snowy Plover	266	2004	2007
Puerto Rico	Suroeste (includes Cabo Rojo)	BirdLife International	PR008	Stilt Sandpiper	19895	1991	2007
Trinidad and Tobago	West Coast Mud Flats (Trinidad)	BirdLife International	TT001	Semipalmated Plover	1,000-2,000	2007	2007
Trinidad and Tobago	West Coast Mud Flats (Trinidad)	BirdLife International	TT001	Whimbrel	500-1,000	2007	2007
Trinidad and Tobago	West Coast Mud Flats (Trinidad)	BirdLife International	TT001	Short-billed Dowitcher	750-1,250	2007	2007
Trinidad and Tobago	West Coast Mud Flats (Trinidad)	BirdLife International	TT001	Waterbirds Congregation	20,000-49,999	2007	2007
Turks and Caicos Islands	Caicos Banks/Blue Hole	Cañizares & Reed		Red Knot	410	2017
Turks and Caicos Islands	Caicos Banks/Blue Hole	Cañizares & Reed		Short-billed Dowitcher	1500	2017
Turks and Caicos Islands	East Caicos and adjacent areas	BirdLife International	TC005	Wilson’s Plover	2005	30 br. pairs	2007
Turks and Caicos Islands	East Caicos and adjacent areas	Cañizares & Reed	TC005	Piping Plover	88	2017
Turks and Caicos Islands	Grand Turk Salinas and Shores	BirdLife International	TC007	Wilson’s Plover	30 br. pairs	2005	2007
Turks and Caicos Islands	Grand Turk Salinas and Shores	BirdLife International	TC007	Short-billed Dowitcher	4000	2005	2007
Turks and Caicos Islands	Grand Turk Salinas and Shores	BirdLife International	TC007	Lesser Yellowlegs	6000	2005	2007
Turks and Caicos Islands	Grand Turk Salinas and Shores	BirdLife International	TC007	Greater Yellowlegs	1000	2005	2007
Turks and Caicos Islands	North, Middle and East Caicos Ramsar Site	BirdLife International	TC003	Black-bellied Plover	2500	2005	2007
Turks and Caicos Islands	North, Middle and East Caicos Ramsar Site	BirdLife International	TC003	Wilson’s Plover	100	2005	2007
Turks and Caicos Islands	North, Middle and East Caicos Ramsar Site	BirdLife International	TC003	Least Sandpiper	6000	2005	2007
Turks and Caicos Islands	North, Middle and East Caicos Ramsar Site	BirdLife International	TC003	Short-billed Dowitcher	3200	2005	2007
Turks and Caicos Islands	North, Middle and East Caicos Ramsar Site	BirdLife International	TC003	Lesser Yellowlegs	5000	2005	2007
Turks and Caicos Islands	North, Middle and East Caicos Ramsar Site	BirdLife International	TC003	Greater Yellowlegs	1000	2005	2007
Turks and Caicos Islands	North, Middle and East Caicos Ramsar Site	BirdLife International	TC003	Waterbirds Congregation	20000	2005	2007
Turks and Caicos Islands	Salt Cay Creek and Salinas	BirdLife International	TC009	Wilson’s Plover	30 br. pairs	2005	2007
Turks and Caicos Islands	South Caicos Salinas Pond East	Cañizares & Reed		Snowy Plover	21	2013

## Sheet: References
BirdLife International	http://datazone.birdlife.org/	Accessed 20 June 2020
WHSRN	whsrn.org/whsrn-sites/caribbean/	Accessed 20 June 2020
Cañizares & Reed	Cañizares JR, Reed JM. 2020. Identification of priority shorebird conservation areas in the Caribbean. PeerJ.
The aggregated list of sites includes those from Table S1, the max counts from unique sites in Tables 1-3, and information on the two Caribbean WHSRN sites.
The approximate locations of these sites are depicted in Figure 3.
